# Supplementary material for: Individual sustainability competence development in engineering education: Community interaction open-source learning
Source: PLoS One. 2023 Nov 28;18(11):e0294421. doi: 10.1371/journal.pone.0294421 (PMC10684109; doi:10.1371/journal.pone.0294421)
Supplement: S1 Data — (XLS) [file pone.0294421.s001.xls]

## Sheet: Systematic Thinking Assesment
Sample No.	Major	Gender		Teacher	Experience	Age	Pre-assessment	Post-assessment
1	Mechanical	Male	1	1#	6.4	20	2.94	3.63
2	Mechanical	Male	1	1#	6.4	19.6	2.77	3.47
3	Mechanical	Male	1	1#	6.4	20.6	2.77	3.42
4	Mechanical	Male	1	1#	6.4	20.5	2.79	3.52
5	Mechanical	Male	1	1#	6.4	21.2	2.76	3.46
6	Mechanical	Male	1	1#	6.4	21	2.54	3.15
7	Mechanical	Male	1	1#	6.4	21.1	2.75	3.35
8	Mechanical	Male	1	1#	6.4	20.1	2.69	3.35
9	Mechanical	Female	2	1#	6.4	19.9	2.7	3.26
10	Mechanical	Male	1	1#	6.4	19.8	3.08	3.81
11	Mechanical	Male	1	1#	6.4	20.8	2.54	3.17
12	Mechanical	Male	1	1#	6.4	22.1	2.64	3.27
13	Mechanical	Female	2	1#	6.4	20.9	2.57	3.21
14	Mechanical	Male	1	1#	6.4	20	2.43	3.1
15	Mechanical	Male	1	1#	6.4	21	2.67	3.34
16	Mechanical	Male	1	1#	6.4	19.8	2.68	3.32
17	Mechanical	Male	1	1#	6.4	19.7	3.03	3.77
18	Mechanical	Male	1	1#	6.4	20.9	2.68	3.33
19	Mechanical	Male	1	1#	6.4	20	2.59	3.12
20	Mechanical	Male	1	1#	6.4	20.7	3.09	3.79
21	Mechanical	Female	2	1#	6.4	21.3	2.94	3.7
22	Mechanical	Male	1	1#	6.4	20.7	2.7	3.33
23	Mechanical	Male	1	1#	6.4	21	2.42	3.01
24	Mechanical	Male	1	1#	6.4	19.6	2.7	3.28
25	Mechanical	Male	1	1#	6.4	20.9	2.71	3.35
26	Mechanical	Male	1	2#	3.3	21.8	2.78	3.46
27	Mechanical	Male	1	2#	3.3	20.8	2.75	3.32
28	Mechanical	Male	1	2#	3.3	19.6	2.82	3.5
29	Mechanical	Female	2	2#	3.3	20.4	2.84	3.49
30	Mechanical	Male	1	2#	3.3	20.2	2.54	3.08
31	Mechanical	Female	2	2#	3.3	20.7	2.56	3.15
32	Mechanical	Male	1	2#	3.3	20.7	2.68	3.2
33	Mechanical	Male	1	2#	3.3	20.7	2.53	3.26
34	Mechanical	Male	1	2#	3.3	20.3	2.74	3.31
35	Mechanical	Male	1	2#	3.3	20.1	2.79	3.39
36	Mechanical	Male	1	2#	3.3	20.2	3	3.63
37	Mechanical	Male	1	2#	3.3	21	2.74	3.28
38	Mechanical	Male	1	2#	3.3	19.4	2.99	3.7
39	Mechanical	Male	1	2#	3.3	20.4	2.6	3.12
40	Mechanical	Male	1	2#	3.3	20.7	2.93	3.62
41	Mechanical	Male	1	2#	3.3	20.1	2.79	3.48
42	Mechanical	Male	1	2#	3.3	20.8	2.74	3.38
43	Mechanical	Male	1	2#	3.3	20.5	2.79	3.44
44	Mechanical	Male	1	2#	3.3	19.9	2.45	3
45	Mechanical	Male	1	2#	3.3	20.6	2.8	3.37
46	Mechanical	Male	1	2#	3.3	20.3	3.08	3.79
47	Mechanical	Male	1	2#	3.3	20.3	2.72	3.41
48	Mechanical	Male	1	2#	3.3	20.1	2.68	3.4
49	Mechanical	Female	2	2#	3.3	20.5	2.62	3.21
50	Mechanical	Male	1	2#	3.3	19.4	2.82	3.38
51	Mechanical	Male	1	3#	7.9	20.3	2.79	3.45
52	Mechanical	Male	1	3#	7.9	20.2	2.82	3.5
53	Mechanical	Male	1	3#	7.9	20	2.69	3.3
54	Mechanical	Male	1	3#	7.9	20.9	2.75	3.33
55	Mechanical	Female	2	3#	7.9	20.1	3.06	3.9
56	Mechanical	Male	1	3#	7.9	20.8	2.98	3.83
57	Mechanical	Male	1	3#	7.9	21.1	3.23	3.95
58	Mechanical	Male	1	3#	7.9	20.4	2.88	3.47
59	Mechanical	Male	1	3#	7.9	20.7	2.98	3.64
60	Mechanical	Male	1	3#	7.9	20.9	2.4	2.97
61	Mechanical	Male	1	3#	7.9	20.5	2.62	3.24
62	Mechanical	Male	1	3#	7.9	20.8	2.72	3.32
63	Mechanical	Male	1	3#	7.9	19.8	2.8	3.5
64	Mechanical	Male	1	3#	7.9	21.2	2.38	2.97
65	Mechanical	Male	1	3#	7.9	19.9	2.82	3.51
66	Mechanical	Male	1	3#	7.9	19.4	2.52	3.09
67	Mechanical	Male	1	3#	7.9	21.3	2.72	3.41
68	Mechanical	Male	1	3#	7.9	20.5	2.85	3.55
69	Mechanical	Male	1	3#	7.9	20.8	2.7	3.47
70	Mechanical	Male	1	3#	7.9	20.3	2.92	3.66
71	Mechanical	Male	1	3#	7.9	19.9	2.9	3.64
72	Mechanical	Male	1	3#	7.9	18.7	2.62	3.23
73	Mechanical	Male	1	3#	7.9	20.9	2.86	3.45
74	Mechanical	Male	1	3#	7.9	20.3	2.57	3.15
75	Mechanical	Male	1	3#	7.9	20.4	2.51	3.06
76	Mechanical	Male	1	4#	7.2	20.7	2.96	3.62
77	Mechanical	Male	1	4#	7.2	19.7	2.72	3.39
78	Mechanical	Male	1	4#	7.2	20.1	2.77	3.38
79	Mechanical	Male	1	4#	7.2	21.2	2.98	3.62
80	Mechanical	Male	1	4#	7.2	20.9	2.89	3.54
81	Mechanical	Male	1	4#	7.2	19.7	2.83	3.48
82	Mechanical	Male	1	4#	7.2	19.2	2.98	3.7
83	Mechanical	Male	1	4#	7.2	20.2	2.98	3.62
84	Mechanical	Male	1	4#	7.2	20.6	2.78	3.45
85	Mechanical	Male	1	4#	7.2	21.1	2.61	3.22
86	Mechanical	Female	2	4#	7.2	20.6	2.56	3.23
87	Mechanical	Male	1	4#	7.2	19.8	3	3.69
88	Mechanical	Male	1	4#	7.2	20.7	2.43	2.99
89	Mechanical	Female	2	4#	7.2	19.8	2.79	3.38
90	Mechanical	Male	1	4#	7.2	19.9	2.41	2.9
91	Mechanical	Male	1	4#	7.2	20.1	2.95	3.65
92	Mechanical	Male	1	4#	7.2	19.8	2.94	3.61
93	Mechanical	Male	1	4#	7.2	20.3	2.73	3.39
94	Mechanical	Male	1	4#	7.2	20	2.77	3.37
95	Mechanical	Male	1	4#	7.2	20.3	2.97	3.77
96	Mechanical	Male	1	4#	7.2	20.2	2.87	3.54
97	Mechanical	Male	1	4#	7.2	20.3	2.26	2.84
98	Mechanical	Female	2	4#	7.2	20.2	3.1	3.81
99	Mechanical	Male	1	4#	7.2	21.2	2.77	3.41
100	Mechanical	Male	1	4#	7.2	20.9	2.53	3.15
101	Mechanical	Male	1	5#	8	20.5	2.81	3.49
102	Mechanical	Male	1	5#	8	19.6	2.94	3.56
103	Mechanical	Male	1	5#	8	19.5	2.99	3.6
104	Mechanical	Male	1	5#	8	19.3	2.66	3.22
105	Mechanical	Male	1	5#	8	22	2.91	3.5
106	Mechanical	Female	2	5#	8	21.1	2.77	3.42
107	Mechanical	Male	1	5#	8	20.7	2.94	3.6
108	Mechanical	Male	1	5#	8	19.9	2.87	3.52
109	Mechanical	Male	1	5#	8	19.8	2.99	3.61
110	Mechanical	Male	1	5#	8	20.8	2.69	3.36
111	Mechanical	Male	1	5#	8	21.4	2.7	3.35
112	Mechanical	Male	1	5#	8	19.5	2.96	3.64
113	Mechanical	Female	2	5#	8	20.2	2.28	2.86
114	Mechanical	Male	1	5#	8	20.5	2.68	3.26
115	Mechanical	Male	1	5#	8	19.3	2.47	3.07
116	Mechanical	Male	1	5#	8	21	2.65	3.29
117	Mechanical	Male	1	5#	8	20.3	2.86	3.55
118	Mechanical	Male	1	5#	8	21.6	2.95	3.6
119	Mechanical	Male	1	5#	8	20.3	2.53	3.14
120	Mechanical	Male	1	5#	8	20.7	2.67	3.27
121	Mechanical	Male	1	5#	8	19.8	2.81	3.42
122	Mechanical	Male	1	5#	8	20.1	2.75	3.32
123	Mechanical	Female	2	5#	8	19.8	2.77	3.47
124	Mechanical	Female	2	5#	8	20.7	2.87	3.49
125	Mechanical	Female	2	5#	8	21.3	2.57	3.16
126	Mechanical	Male	1	6#	7.2	20.1	2.77	3.35
127	Mechanical	Female	2	6#	7.2	20.8	2.33	2.86
128	Mechanical	Male	1	6#	7.2	20.2	2.9	3.68
129	Mechanical	Male	1	6#	7.2	20.6	2.67	3.23
130	Mechanical	Male	1	6#	7.2	21.2	2.57	3.09
131	Mechanical	Male	1	6#	7.2	20.6	2.75	3.33
132	Mechanical	Male	1	6#	7.2	19.9	2.47	3.03
133	Mechanical	Male	1	6#	7.2	20	2.76	3.38
134	Mechanical	Male	1	6#	7.2	20.4	2.56	3.25
135	Mechanical	Male	1	6#	7.2	20.4	3.22	3.93
136	Mechanical	Male	1	6#	7.2	20	2.99	3.67
137	Mechanical	Male	1	6#	7.2	20.6	3.14	3.77
138	Mechanical	Male	1	6#	7.2	21.2	2.86	3.5
139	Mechanical	Male	1	6#	7.2	20.4	2.52	3.04
140	Mechanical	Female	2	6#	7.2	20.4	2.7	3.33
141	Mechanical	Male	1	6#	7.2	19.2	2.74	3.43
142	Mechanical	Female	2	6#	7.2	20	2.88	3.58
143	Mechanical	Female	2	6#	7.2	19.7	2.72	3.32
144	Mechanical	Female	2	6#	7.2	20.3	3.15	3.78
145	Mechanical	Male	1	6#	7.2	20.8	2.59	3.27
146	Mechanical	Male	1	6#	7.2	21.4	2.72	3.47
147	Mechanical	Male	1	6#	7.2	21.6	2.88	3.56
148	Mechanical	Male	1	6#	7.2	20.4	2.81	3.41
149	Mechanical	Male	1	6#	7.2	20.3	2.87	3.61
150	Mechanical	Male	1	6#	7.2	21	2.84	3.47
151	Mechanical	Male	1	7#	4.4	20.8	2.61	3.19
152	Mechanical	Male	1	7#	4.4	21	2.35	2.94
153	Mechanical	Male	1	7#	4.4	21	3.19	3.85
154	Mechanical	Male	1	7#	4.4	19.6	2.71	3.24
155	Mechanical	Male	1	7#	4.4	20.8	2.75	3.42
156	Mechanical	Female	2	7#	4.4	20.4	2.84	3.53
157	Mechanical	Male	1	7#	4.4	20.1	2.77	3.42
158	Mechanical	Female	2	7#	4.4	20.1	2.54	3.16
159	Mechanical	Male	1	7#	4.4	21.3	2.61	3.27
160	Mechanical	Male	1	7#	4.4	20	2.68	3.36
161	Mechanical	Female	2	7#	4.4	19.8	3.08	3.76
162	Mechanical	Male	1	7#	4.4	20.6	2.54	3.17
163	Mechanical	Male	1	7#	4.4	21.7	2.9	3.59
164	Mechanical	Male	1	7#	4.4	20.5	2.84	3.47
165	Mechanical	Male	1	7#	4.4	20.7	2.75	3.33
166	Mechanical	Male	1	7#	4.4	19.9	2.51	3.13
167	Mechanical	Female	2	7#	4.4	21.5	2.71	3.32
168	Mechanical	Male	1	7#	4.4	20.6	2.73	3.37
169	Mechanical	Male	1	7#	4.4	20.8	2.48	3.02
170	Mechanical	Male	1	7#	4.4	19.9	2.86	3.44
171	Mechanical	Male	1	7#	4.4	21	2.57	3.18
172	Mechanical	Male	1	7#	4.4	20.7	2.74	3.37
173	Mechanical	Male	1	7#	4.4	19.8	2.76	3.47
174	Mechanical	Male	1	7#	4.4	20.5	2.53	3.16
175	Mechanical	Female	2	7#	4.4	20.2	2.65	3.32
176	Mechanical	Male	1	8#	7.7	20.6	2.86	3.48
177	Mechanical	Male	1	8#	7.7	20.4	2.41	2.93
178	Mechanical	Male	1	8#	7.7	20.4	3.02	3.65
179	Mechanical	Male	1	8#	7.7	19.9	3.22	4
180	Mechanical	Female	2	8#	7.7	20.3	2.82	3.63
181	Mechanical	Male	1	8#	7.7	21	2.65	3.31
182	Mechanical	Male	1	8#	7.7	21.5	2.87	3.5
183	Mechanical	Male	1	8#	7.7	19.8	2.5	3.13
184	Mechanical	Male	1	8#	7.7	21.9	3.19	3.86
185	Mechanical	Female	2	8#	7.7	21.4	3.01	3.63
186	Mechanical	Female	2	8#	7.7	20.6	2.88	3.59
187	Mechanical	Male	1	8#	7.7	20.3	2.6	3.17
188	Mechanical	Male	1	8#	7.7	20.1	2.8	3.47
189	Mechanical	Male	1	8#	7.7	21	2.58	3.25
190	Mechanical	Female	2	8#	7.7	20.1	2.67	3.31
191	Mechanical	Male	1	8#	7.7	20.2	2.6	3.25
192	Mechanical	Male	1	8#	7.7	21	2.61	3.13
193	Mechanical	Male	1	8#	7.7	20.8	2.54	3.16
194	Mechanical	Female	2	8#	7.7	21	2.62	3.34
195	Mechanical	Female	2	8#	7.7	20.8	2.39	2.97
196	Mechanical	Male	1	8#	7.7	20.3	2.94	3.54
197	Mechanical	Male	1	8#	7.7	20.2	2.73	3.36
198	Mechanical	Male	1	8#	7.7	21	2.91	3.56
199	Mechanical	Male	1	8#	7.7	20.1	2.79	3.46
200	Mechanical	Male	1	8#	7.7	21.2	2.83	3.51
201	Mechanical	Male	1	8#	7.7	21	2.43	3.02
202	Mechanical	Male	1	8#	7.7	20.7	2.55	3.13
203	Electrical	Female	2	9#	5	20.5	2.78	3.38
204	Electrical	Male	1	9#	5	20.7	2.69	3.38
205	Electrical	Male	1	9#	5	22.6	2.99	3.74
206	Electrical	Male	1	9#	5	20.4	2.51	3.07
207	Electrical	Male	1	9#	5	19.6	2.86	3.48
208	Electrical	Female	2	9#	5	21.6	2.89	3.6
209	Electrical	Male	1	9#	5	20.9	2.81	3.37
210	Electrical	Male	1	9#	5	20.1	2.96	3.65
211	Electrical	Male	1	9#	5	22	2.91	3.51
212	Electrical	Male	1	9#	5	20.8	2.72	3.3
213	Electrical	Female	2	9#	5	20.7	2.96	3.57
214	Electrical	Male	1	9#	5	20	2.81	3.46
215	Electrical	Male	1	9#	5	19.9	2.85	3.43
216	Electrical	Male	1	9#	5	19.5	2.79	3.35
217	Electrical	Male	1	9#	5	20.3	2.88	3.55
218	Electrical	Female	2	9#	5	19.9	3.03	3.67
219	Electrical	Male	1	9#	5	20.9	2.79	3.43
220	Electrical	Male	1	9#	5	20.3	2.79	3.39
221	Electrical	Male	1	9#	5	21.5	2.69	3.3
222	Electrical	Male	1	9#	5	21.4	3.15	3.69
223	Electrical	Female	2	9#	5	20.6	2.72	3.35
224	Electrical	Male	1	9#	5	20.3	2.92	3.67
225	Electrical	Male	1	9#	5	21.2	3.04	3.77
226	Electrical	Female	2	10#	7.5	19.8	2.82	3.49
227	Electrical	Male	1	10#	7.5	20.9	2.96	3.6
228	Electrical	Male	1	10#	7.5	20.1	3.01	3.69
229	Electrical	Male	1	10#	7.5	20.3	2.86	3.51
230	Electrical	Male	1	10#	7.5	20.1	3	3.67
231	Electrical	Male	1	10#	7.5	20.8	2.67	3.21
232	Electrical	Male	1	10#	7.5	20	3.14	3.81
233	Electrical	Male	1	10#	7.5	19.9	2.69	3.28
234	Electrical	Male	1	10#	7.5	20.8	3.03	3.67
235	Electrical	Male	1	10#	7.5	20.3	3.13	3.88
236	Electrical	Female	2	10#	7.5	20.7	3	3.51
237	Electrical	Male	1	10#	7.5	20.3	3.05	3.64
238	Electrical	Male	1	10#	7.5	20.7	2.81	3.44
239	Electrical	Male	1	10#	7.5	19	2.74	3.27
240	Electrical	Female	2	10#	7.5	20.8	3.01	3.76
241	Electrical	Male	1	10#	7.5	21.6	2.95	3.69
242	Electrical	Male	1	10#	7.5	21.1	2.91	3.46
243	Electrical	Female	2	10#	7.5	21	2.76	3.48
244	Electrical	Male	1	10#	7.5	20.4	3.03	3.63
245	Electrical	Male	1	10#	7.5	20.6	2.59	3.18
246	Electrical	Male	1	10#	7.5	20.6	2.7	3.35
247	Electrical	Male	1	10#	7.5	20.6	3.12	3.82
248	Electrical	Male	1	10#	7.5	20	2.9	3.68
249	Electrical	Female	2	11#	7.2	20.3	2.73	3.21
250	Electrical	Male	1	11#	7.2	20.4	2.44	2.98
251	Electrical	Male	1	11#	7.2	20.2	2.87	3.39
252	Electrical	Male	1	11#	7.2	21	2.95	3.58
253	Electrical	Male	1	11#	7.2	22	3.13	3.77
254	Electrical	Male	1	11#	7.2	19.7	2.94	3.55
255	Electrical	Male	1	11#	7.2	20.6	2.71	3.25
256	Electrical	Male	1	11#	7.2	19.6	2.95	3.61
257	Electrical	Male	1	11#	7.2	21.3	2.57	3.24
258	Electrical	Female	2	11#	7.2	21.3	2.73	3.29
259	Electrical	Male	1	11#	7.2	19.5	2.77	3.37
260	Electrical	Male	1	11#	7.2	21.6	2.59	3.22
261	Electrical	Female	2	11#	7.2	19.9	2.78	3.46
262	Electrical	Male	1	11#	7.2	20.6	2.69	3.31
263	Electrical	Male	1	11#	7.2	21.1	2.79	3.46
264	Electrical	Male	1	11#	7.2	20.6	2.75	3.41
265	Electrical	Male	1	11#	7.2	21.9	2.83	3.43
266	Electrical	Female	2	11#	7.2	22.1	2.77	3.4
267	Electrical	Male	1	11#	7.2	20.6	3.16	3.84
268	Electrical	Male	1	11#	7.2	19.4	3.06	3.68
269	Electrical	Male	1	11#	7.2	20.3	2.87	3.54
270	Electrical	Male	1	11#	7.2	20	2.59	3.16
271	Electrical	Female	2	11#	7.2	20	2.56	3.12
272	Electrical	Male	1	12#	6.2	19.8	2.48	3.04
273	Electrical	Male	1	12#	6.2	20.5	3.37	4.18
274	Electrical	Male	1	12#	6.2	21.7	3.07	3.77
275	Electrical	Male	1	12#	6.2	20.1	2.93	3.59
276	Electrical	Male	1	12#	6.2	20.3	2.68	3.29
277	Electrical	Male	1	12#	6.2	21.2	2.65	3.24
278	Electrical	Male	1	12#	6.2	21.2	3.04	3.67
279	Electrical	Male	1	12#	6.2	20.8	3.17	3.92
280	Electrical	Female	2	12#	6.2	21.1	2.49	3.11
281	Electrical	Male	1	12#	6.2	21	2.83	3.42
282	Electrical	Female	2	12#	6.2	20.3	2.79	3.51
283	Electrical	Male	1	12#	6.2	20.8	2.98	3.63
284	Electrical	Male	1	12#	6.2	20.3	3.08	3.74
285	Electrical	Male	1	12#	6.2	20	2.85	3.43
286	Electrical	Male	1	12#	6.2	20.9	3.33	4.01
287	Electrical	Male	1	12#	6.2	20.5	2.85	3.43
288	Electrical	Male	1	12#	6.2	20.4	2.96	3.63
289	Electrical	Male	1	12#	6.2	20.7	2.59	3.24
290	Electrical	Male	1	12#	6.2	21.1	2.74	3.37
291	Electrical	Male	1	12#	6.2	20.7	2.62	3.24
292	Electrical	Female	2	12#	6.2	20.6	2.91	3.63
293	Electrical	Male	1	12#	6.2	20.7	3.3	3.86
294	Electrical	Male	1	12#	6.2	20.5	2.78	3.38
295	Electrical	Male	1	13#	4.8	20	2.96	3.64
296	Electrical	Male	1	13#	4.8	21	2.75	3.4
297	Electrical	Female	2	13#	4.8	21.3	2.98	3.56
298	Electrical	Male	1	13#	4.8	20.2	3.19	3.83
299	Electrical	Male	1	13#	4.8	21.6	2.88	3.56
300	Electrical	Male	1	13#	4.8	20.4	2.68	3.27
301	Electrical	Male	1	13#	4.8	20.4	2.69	3.32
302	Electrical	Female	2	13#	4.8	20	2.9	3.49
303	Electrical	Male	1	13#	4.8	20	2.93	3.48
304	Electrical	Female	2	13#	4.8	19.9	2.68	3.31
305	Electrical	Male	1	13#	4.8	20.7	2.88	3.58
306	Electrical	Male	1	13#	4.8	21.4	3.07	3.85
307	Electrical	Male	1	13#	4.8	20.8	2.91	3.47
308	Electrical	Male	1	13#	4.8	21	2.91	3.48
309	Electrical	Male	1	13#	4.8	21.3	2.5	2.98
310	Electrical	Male	1	13#	4.8	19	2.74	3.34
311	Electrical	Female	2	13#	4.8	20.4	2.63	3.18
312	Electrical	Male	1	13#	4.8	20.7	2.75	3.43
313	Electrical	Male	1	13#	4.8	20.9	3.07	3.66
314	Electrical	Male	1	13#	4.8	19.7	3.3	3.91
315	Electrical	Male	1	13#	4.8	19.9	3.25	3.98
316	Electrical	Male	1	13#	4.8	21	2.81	3.5
317	Electrical	Male	1	13#	4.8	20.4	2.86	3.45
318	Electrical	Male	1	14#	5.7	20.8	3.12	3.73
319	Electrical	Male	1	14#	5.7	19.9	3	3.65
320	Electrical	Female	2	14#	5.7	19.5	3.13	3.72
321	Electrical	Female	2	14#	5.7	20.9	3.05	3.72
322	Electrical	Male	1	14#	5.7	21.2	2.55	3.16
323	Electrical	Male	1	14#	5.7	21.5	2.99	3.67
324	Electrical	Male	1	14#	5.7	19.6	2.97	3.51
325	Electrical	Male	1	14#	5.7	19.7	2.76	3.34
326	Electrical	Male	1	14#	5.7	19.6	2.77	3.36
327	Electrical	Female	2	14#	5.7	20.5	3.06	3.85
328	Electrical	Female	2	14#	5.7	20.1	2.69	3.33
329	Electrical	Male	1	14#	5.7	21.3	2.64	3.22
330	Electrical	Male	1	14#	5.7	19.6	2.87	3.58
331	Electrical	Male	1	14#	5.7	19.5	3.36	4.03
332	Electrical	Male	1	14#	5.7	20.6	2.92	3.54
333	Electrical	Male	1	14#	5.7	21.2	2.89	3.61
334	Electrical	Male	1	14#	5.7	20	2.64	3.3
335	Electrical	Male	1	14#	5.7	19.8	3.2	3.95
336	Electrical	Male	1	14#	5.7	20.4	2.89	3.56
337	Electrical	Male	1	14#	5.7	19.5	3.03	3.66
338	Electrical	Male	1	14#	5.7	20.5	2.66	3.29
339	Electrical	Male	1	14#	5.7	21	3.11	3.74
340	Electrical	Male	1	14#	5.7	20.6	2.95	3.63
341	Electrical	Male	1	15#	7.4	19.4	2.64	3.24
342	Electrical	Female	2	15#	7.4	20.2	2.85	3.54
343	Electrical	Male	1	15#	7.4	20.3	2.82	3.42
344	Electrical	Male	1	15#	7.4	21.6	2.89	3.56
345	Electrical	Female	2	15#	7.4	21	2.81	3.47
346	Electrical	Male	1	15#	7.4	20.5	2.89	3.48
347	Electrical	Male	1	15#	7.4	21.3	2.67	3.27
348	Electrical	Male	1	15#	7.4	19.9	2.75	3.45
349	Electrical	Male	1	15#	7.4	20.3	3.04	3.72
350	Electrical	Male	1	15#	7.4	21.3	3.27	3.97
351	Electrical	Male	1	15#	7.4	21.4	2.63	3.24
352	Electrical	Male	1	15#	7.4	20.9	3.39	4.12
353	Electrical	Female	2	15#	7.4	20.8	3.18	3.91
354	Electrical	Male	1	15#	7.4	20.2	2.93	3.57
355	Electrical	Male	1	15#	7.4	20.9	2.83	3.45
356	Electrical	Female	2	15#	7.4	20	2.73	3.36
357	Electrical	Male	1	15#	7.4	20.8	3	3.74
358	Electrical	Male	1	15#	7.4	20.7	2.73	3.36
359	Electrical	Male	1	15#	7.4	21.2	2.72	3.41
360	Electrical	Male	1	15#	7.4	20.2	3.18	3.75
361	Electrical	Male	1	15#	7.4	20.9	3	3.64
362	Electrical	Male	1	15#	7.4	21	3.06	3.75
363	Electrical	Male	1	15#	7.4	20	3.04	3.66
364	Electrical	Female	2	16#	8.1	20.6	2.87	3.43
365	Electrical	Male	1	16#	8.1	21.4	2.76	3.4
366	Electrical	Male	1	16#	8.1	20.6	3.02	3.73
367	Electrical	Male	1	16#	8.1	20.3	2.74	3.36
368	Electrical	Male	1	16#	8.1	20.8	3.12	3.83
369	Electrical	Male	1	16#	8.1	20.3	3.1	3.73
370	Electrical	Male	1	16#	8.1	20.8	2.97	3.6
371	Electrical	Male	1	16#	8.1	20.4	2.9	3.53
372	Electrical	Male	1	16#	8.1	20.5	3	3.62
373	Electrical	Male	1	16#	8.1	20.8	3.59	4.41
374	Electrical	Female	2	16#	8.1	21.3	2.85	3.5
375	Electrical	Male	1	16#	8.1	20.8	2.59	3.14
376	Electrical	Male	1	16#	8.1	21.5	3.25	4.01
377	Electrical	Female	2	16#	8.1	19.3	3.07	3.68
378	Electrical	Male	1	16#	8.1	20.2	2.7	3.37
379	Electrical	Male	1	16#	8.1	20.6	3.48	4.18
380	Electrical	Male	1	16#	8.1	20	3	3.67
381	Electrical	Male	1	16#	8.1	19.7	2.98	3.6
382	Electrical	Male	1	16#	8.1	20.9	2.71	3.34
383	Electrical	Male	1	16#	8.1	20.9	2.67	3.26
384	Electrical	Female	2	16#	8.1	20.7	3.11	3.79
385	Electrical	Male	1	16#	8.1	20.7	2.9	3.42
386	Electrical	Male	1	16#	8.1	20	2.71	3.27
387	Electrical	Female	2	16#	8.1	20.2	3.02	3.69

## Sheet: Professional Skill Exam
Experimental Group (Sample Size: 387)					Control Group_A (Sample Size: 226)				Control Group_B (Sample Size: 244)
Sample No.	Practice examination	Theory examination	Synthesis		Sample No.	Practice examination	Theory examination	Synthesis	Sample No.	Practice examination	Theory examination	Synthesis
1	Pass	Pass	√	1	1	Pass	Failed	×	1	Pass	Failed	×
2	Pass	Pass	√	1	2	Pass	Pass	√	2	Pass	Pass	√
3	Pass	Pass	√	1	3	Pass	Pass	√	3	Pass	Pass	√
4	Pass	Pass	√	1	4	Failed	Failed	×	4	Failed	Failed	×
5	Pass	Pass	√	1	5	Pass	Failed	×	5	Failed	Failed	×
6	Pass	Pass	√	1	6	Failed	Failed	×	6	Failed	Failed	×
7	Failed	Failed	×	0	7	Pass	Pass	√	7	Pass	Pass	√
8	Pass	Pass	√	1	8	Pass	Failed	×	8	Pass	Failed	×
9	Pass	Pass	√	1	9	Pass	Pass	√	9	Pass	Failed	×
10	Pass	Pass	√	1	10	Failed	Failed	×	10	Pass	Pass	√
11	Pass	Failed	×	0	11	Failed	Failed	×	11	Pass	Failed	×
12	Pass	Pass	√	1	12	Pass	Pass	√	12	Pass	Pass	√
13	Failed	Failed	×	0	13	Pass	Failed	×	13	Pass	Pass	√
14	Failed	Failed	×	0	14	Pass	Pass	√	14	Failed	Failed	×
15	Pass	Pass	√	1	15	Pass	Failed	×	15	Failed	Failed	×
16	Pass	Pass	√	1	16	Failed	Failed	×	16	Pass	Failed	×
17	Pass	Pass	√	1	17	Pass	Pass	√	17	Pass	Pass	√
18	Pass	Pass	√	1	18	Failed	Failed	×	18	Pass	Failed	×
19	Pass	Pass	√	1	19	Failed	Failed	×	19	Pass	Pass	√
20	Pass	Pass	√	1	20	Pass	Pass	√	20	Pass	Failed	×
21	Pass	Pass	√	1	21	Pass	Pass	√	21	Pass	Pass	√
22	Pass	Pass	√	1	22	Pass	Failed	×	22	Pass	Pass	√
23	Pass	Failed	×	0	23	Failed	Failed	×	23	Pass	Pass	√
24	Failed	Failed	×	0	24	Pass	Pass	√	24	Pass	Pass	√
25	Pass	Pass	√	1	25	Failed	Failed	×	25	Pass	Failed	×
26	Pass	Pass	√	1	26	Failed	Failed	×	26	Failed	Failed	×
27	Pass	Pass	√	1	27	Pass	Failed	×	27	Pass	Failed	×
28	Pass	Pass	√	1	28	Failed	Failed	×	28	Pass	Pass	√
29	Pass	Pass	√	1	29	Pass	Failed	×	29	Failed	Failed	×
30	Failed	Failed	×	0	30	Pass	Failed	×	30	Pass	Pass	√
31	Pass	Failed	×	0	31	Pass	Failed	×	31	Failed	Failed	×
32	Pass	Pass	√	1	32	Pass	Failed	×	32	Failed	Failed	×
33	Failed	Failed	×	0	33	Failed	Failed	×	33	Pass	Failed	×
34	Pass	Pass	√	1	34	Pass	Pass	√	34	Pass	Pass	√
35	Pass	Pass	√	1	35	Pass	Pass	√	35	Failed	Failed	×
36	Pass	Pass	√	1	36	Pass	Failed	×	36	Failed	Failed	×
37	Pass	Failed	×	0	37	Pass	Failed	×	37	Pass	Pass	√
38	Pass	Pass	√	1	38	Failed	Failed	×	38	Pass	Failed	×
39	Pass	Failed	×	0	39	Pass	Pass	√	39	Pass	Pass	√
40	Pass	Pass	√	1	40	Failed	Failed	×	40	Pass	Pass	√
41	Pass	Pass	√	1	41	Failed	Failed	×	41	Pass	Failed	×
42	Failed	Failed	×	0	42	Pass	Pass	√	42	Pass	Pass	√
43	Pass	Pass	√	1	43	Pass	Pass	√	43	Pass	Pass	√
44	Failed	Failed	×	0	44	Failed	Failed	×	44	Pass	Pass	√
45	Pass	Pass	√	1	45	Pass	Failed	×	45	Pass	Pass	√
46	Pass	Pass	√	1	46	Failed	Failed	×	46	Pass	Pass	√
47	Pass	Pass	√	1	47	Pass	Pass	√	47	Pass	Failed	×
48	Pass	Pass	√	1	48	Failed	Failed	×	48	Pass	Failed	×
49	Pass	Failed	×	0	49	Pass	Pass	√	49	Pass	Pass	√
50	Failed	Failed	×	0	50	Pass	Pass	√	50	Pass	Pass	√
51	Pass	Pass	√	1	51	Pass	Pass	√	51	Pass	Pass	√
52	Pass	Pass	√	1	52	Pass	Pass	√	52	Pass	Pass	√
53	Pass	Pass	√	1	53	Failed	Failed	×	53	Failed	Failed	×
54	Pass	Pass	√	1	54	Failed	Failed	×	54	Pass	Failed	×
55	Pass	Pass	√	1	55	Pass	Pass	√	55	Pass	Failed	×
56	Pass	Pass	√	1	56	Pass	Pass	√	56	Pass	Pass	√
57	Pass	Pass	√	1	57	Pass	Pass	√	57	Pass	Pass	√
58	Pass	Pass	√	1	58	Failed	Failed	×	58	Pass	Failed	×
59	Pass	Pass	√	1	59	Pass	Pass	√	59	Pass	Pass	√
60	Pass	Failed	×	0	60	Pass	Pass	√	60	Failed	Failed	×
61	Pass	Pass	√	1	61	Failed	Failed	×	61	Pass	Pass	√
62	Pass	Pass	√	1	62	Failed	Failed	×	62	Failed	Failed	×
63	Pass	Pass	√	1	63	Pass	Pass	√	63	Pass	Pass	√
64	Failed	Failed	×	0	64	Pass	Pass	√	64	Pass	Pass	√
65	Pass	Pass	√	1	65	Pass	Pass	√	65	Failed	Failed	×
66	Pass	Pass	√	1	66	Pass	Failed	×	66	Failed	Failed	×
67	Pass	Pass	√	1	67	Pass	Pass	√	67	Pass	Pass	√
68	Pass	Pass	√	1	68	Pass	Failed	×	68	Pass	Pass	√
69	Pass	Pass	√	1	69	Pass	Pass	√	69	Pass	Pass	√
70	Failed	Failed	×	0	70	Pass	Pass	√	70	Pass	Pass	√
71	Pass	Pass	√	1	71	Failed	Failed	×	71	Failed	Failed	×
72	Failed	Failed	×	0	72	Pass	Failed	×	72	Failed	Failed	×
73	Failed	Failed	×	0	73	Pass	Pass	√	73	Pass	Failed	×
74	Failed	Failed	×	0	74	Pass	Failed	×	74	Pass	Failed	×
75	Pass	Failed	×	0	75	Pass	Failed	×	75	Pass	Failed	×
76	Pass	Pass	√	1	76	Pass	Pass	√	76	Failed	Failed	×
77	Pass	Pass	√	1	77	Pass	Pass	√	77	Failed	Failed	×
78	Pass	Pass	√	1	78	Pass	Failed	×	78	Failed	Failed	×
79	Pass	Pass	√	1	79	Pass	Pass	√	79	Pass	Pass	√
80	Pass	Pass	√	1	80	Pass	Pass	√	80	Failed	Failed	×
81	Pass	Pass	√	1	81	Pass	Failed	×	81	Failed	Failed	×
82	Pass	Pass	√	1	82	Pass	Pass	√	82	Pass	Failed	×
83	Failed	Failed	×	0	83	Pass	Failed	×	83	Pass	Failed	×
84	Pass	Pass	√	1	84	Pass	Pass	√	84	Failed	Failed	×
85	Pass	Failed	×	0	85	Pass	Pass	√	85	Pass	Failed	×
86	Pass	Failed	×	0	86	Failed	Failed	×	86	Failed	Failed	×
87	Pass	Pass	√	1	87	Pass	Failed	×	87	Pass	Failed	×
88	Failed	Failed	×	0	88	Failed	Failed	×	88	Pass	Pass	√
89	Pass	Pass	√	1	89	Pass	Failed	×	89	Pass	Pass	√
90	Pass	Failed	×	0	90	Failed	Failed	×	90	Pass	Failed	×
91	Pass	Failed	×	0	91	Pass	Pass	√	91	Pass	Failed	×
92	Pass	Pass	√	1	92	Pass	Pass	√	92	Pass	Failed	×
93	Failed	Failed	×	0	93	Pass	Pass	√	93	Pass	Pass	√
94	Pass	Pass	√	1	94	Pass	Pass	√	94	Pass	Pass	√
95	Pass	Pass	√	1	95	Pass	Failed	×	95	Pass	Pass	√
96	Pass	Pass	√	1	96	Failed	Failed	×	96	Pass	Pass	√
97	Pass	Failed	×	0	97	Failed	Failed	×	97	Pass	Pass	√
98	Pass	Pass	√	1	98	Failed	Failed	×	98	Pass	Pass	√
99	Pass	Pass	√	1	99	Pass	Failed	×	99	Pass	Failed	×
100	Failed	Failed	×	0	100	Pass	Failed	×	100	Pass	Pass	√
101	Pass	Pass	√	1	101	Pass	Pass	√	101	Pass	Failed	×
102	Pass	Pass	√	1	102	Pass	Pass	√	102	Pass	Pass	√
103	Pass	Pass	√	1	103	Pass	Failed	×	103	Pass	Failed	×
104	Failed	Failed	×	0	104	Pass	Pass	√	104	Pass	Pass	√
105	Pass	Pass	√	1	105	Pass	Failed	×	105	Pass	Pass	√
106	Pass	Pass	√	1	106	Failed	Failed	×	106	Failed	Failed	×
107	Pass	Pass	√	1	107	Pass	Pass	√	107	Failed	Failed	×
108	Pass	Pass	√	1	108	Failed	Failed	×	108	Pass	Failed	×
109	Pass	Pass	√	1	109	Pass	Pass	√	109	Pass	Pass	√
110	Pass	Pass	√	1	110	Pass	Pass	√	110	Pass	Failed	×
111	Pass	Pass	√	1	111	Pass	Pass	√	111	Pass	Pass	√
112	Pass	Pass	√	1	112	Failed	Failed	×	112	Pass	Pass	√
113	Pass	Pass	√	1	113	Pass	Failed	×	113	Pass	Failed	×
114	Pass	Failed	×	0	114	Pass	Failed	×	114	Pass	Pass	√
115	Failed	Failed	×	0	115	Pass	Pass	√	115	Pass	Failed	×
116	Pass	Failed	×	0	116	Pass	Pass	√	116	Pass	Pass	√
117	Pass	Pass	√	1	117	Failed	Failed	×	117	Pass	Failed	×
118	Pass	Pass	√	1	118	Pass	Failed	×	118	Pass	Pass	√
119	Pass	Failed	×	0	119	Pass	Failed	×	119	Failed	Failed	×
120	Pass	Pass	√	1	120	Pass	Failed	×	120	Pass	Pass	√
121	Pass	Pass	√	1	121	Failed	Failed	×	121	Pass	Failed	×
122	Pass	Pass	√	1	122	Pass	Failed	×	122	Failed	Failed	×
123	Pass	Pass	√	1	123	Failed	Failed	×	123	Pass	Pass	√
124	Failed	Failed	×	0	124	Pass	Pass	√	124	Pass	Failed	×
125	Pass	Pass	√	1	125	Pass	Pass	√	125	Pass	Pass	√
126	Pass	Pass	√	1	126	Failed	Failed	×	126	Pass	Pass	√
127	Failed	Failed	×	0	127	Pass	Pass	√	127	Pass	Pass	√
128	Pass	Pass	√	1	128	Failed	Failed	×	128	Pass	Failed	×
129	Failed	Failed	×	0	129	Pass	Pass	√	129	Failed	Failed	×
130	Pass	Failed	×	0	130	Pass	Pass	√	130	Pass	Pass	√
131	Pass	Pass	√	1	131	Pass	Failed	×	131	Pass	Pass	√
132	Pass	Failed	×	0	132	Pass	Pass	√	132	Failed	Failed	×
133	Pass	Pass	√	1	133	Pass	Failed	×	133	Pass	Failed	×
134	Pass	Pass	√	1	134	Pass	Pass	√	134	Pass	Pass	√
135	Pass	Pass	√	1	135	Pass	Failed	×	135	Pass	Pass	√
136	Pass	Pass	√	1	136	Pass	Failed	×	136	Pass	Failed	×
137	Pass	Pass	√	1	137	Pass	Failed	×	137	Pass	Failed	×
138	Pass	Pass	√	1	138	Pass	Pass	√	138	Pass	Pass	√
139	Failed	Failed	×	0	139	Pass	Pass	√	139	Pass	Pass	√
140	Pass	Pass	√	1	140	Pass	Pass	√	140	Pass	Pass	√
141	Pass	Pass	√	1	141	Pass	Pass	√	141	Pass	Pass	√
142	Pass	Pass	√	1	142	Failed	Failed	×	142	Pass	Pass	√
143	Pass	Pass	√	1	143	Pass	Failed	×	143	Pass	Pass	√
144	Pass	Pass	√	1	144	Failed	Failed	×	144	Pass	Pass	√
145	Pass	Failed	×	0	145	Pass	Pass	√	145	Failed	Failed	×
146	Pass	Pass	√	1	146	Pass	Failed	×	146	Pass	Pass	√
147	Pass	Pass	√	1	147	Failed	Failed	×	147	Failed	Failed	×
148	Pass	Pass	√	1	148	Pass	Pass	√	148	Failed	Failed	×
149	Pass	Pass	√	1	149	Pass	Pass	√	149	Pass	Pass	√
150	Pass	Pass	√	1	150	Failed	Failed	×	150	Pass	Pass	√
151	Pass	Failed	×	0	151	Pass	Pass	√	151	Pass	Pass	√
152	Pass	Pass	√	1	152	Pass	Failed	×	152	Failed	Failed	×
153	Pass	Pass	√	1	153	Pass	Failed	×	153	Pass	Failed	×
154	Failed	Failed	×	0	154	Pass	Pass	√	154	Pass	Pass	√
155	Pass	Pass	√	1	155	Failed	Failed	×	155	Failed	Failed	×
156	Failed	Failed	×	0	156	Pass	Pass	√	156	Pass	Pass	√
157	Pass	Pass	√	1	157	Pass	Failed	×	157	Pass	Pass	√
158	Pass	Failed	×	0	158	Pass	Failed	×	158	Pass	Failed	×
159	Pass	Pass	√	1	159	Pass	Pass	√	159	Pass	Failed	×
160	Pass	Pass	√	1	160	Pass	Failed	×	160	Failed	Failed	×
161	Pass	Pass	√	1	161	Pass	Pass	√	161	Pass	Pass	√
162	Pass	Failed	×	0	162	Pass	Failed	×	162	Pass	Failed	×
163	Pass	Pass	√	1	163	Pass	Pass	√	163	Pass	Pass	√
164	Pass	Pass	√	1	164	Pass	Pass	√	164	Pass	Failed	×
165	Pass	Pass	√	1	165	Pass	Failed	×	165	Pass	Pass	√
166	Pass	Failed	×	0	166	Pass	Pass	√	166	Pass	Pass	√
167	Failed	Failed	×	0	167	Pass	Pass	√	167	Pass	Pass	√
168	Pass	Pass	√	1	168	Pass	Pass	√	168	Failed	Failed	×
169	Pass	Pass	√	1	169	Pass	Pass	√	169	Pass	Failed	×
170	Pass	Pass	√	1	170	Pass	Failed	×	170	Pass	Pass	√
171	Failed	Failed	×	0	171	Pass	Failed	×	171	Failed	Failed	×
172	Pass	Pass	√	1	172	Pass	Pass	√	172	Pass	Failed	×
173	Pass	Pass	√	1	173	Pass	Pass	√	173	Pass	Failed	×
174	Pass	Pass	√	1	174	Failed	Failed	×	174	Failed	Failed	×
175	Failed	Failed	×	0	175	Failed	Failed	×	175	Failed	Failed	×
176	Pass	Pass	√	1	176	Pass	Pass	√	176	Pass	Pass	√
177	Pass	Failed	×	0	177	Failed	Failed	×	177	Pass	Pass	√
178	Pass	Pass	√	1	178	Pass	Pass	√	178	Pass	Pass	√
179	Pass	Pass	√	1	179	Pass	Failed	×	179	Pass	Failed	×
180	Pass	Pass	√	1	180	Pass	Failed	×	180	Pass	Pass	√
181	Pass	Pass	√	1	181	Pass	Pass	√	181	Failed	Failed	×
182	Failed	Failed	×	0	182	Pass	Failed	×	182	Pass	Pass	√
183	Failed	Failed	×	0	183	Pass	Failed	×	183	Pass	Pass	√
184	Failed	Failed	×	0	184	Failed	Failed	×	184	Pass	Failed	×
185	Pass	Pass	√	1	185	Pass	Pass	√	185	Pass	Failed	×
186	Pass	Pass	√	1	186	Pass	Pass	√	186	Pass	Failed	×
187	Failed	Failed	×	0	187	Pass	Pass	√	187	Pass	Pass	√
188	Pass	Pass	√	1	188	Pass	Pass	√	188	Pass	Pass	√
189	Pass	Failed	×	0	189	Pass	Pass	√	189	Pass	Pass	√
190	Pass	Pass	√	1	190	Pass	Failed	×	190	Pass	Pass	√
191	Failed	Failed	×	0	191	Failed	Failed	×	191	Pass	Pass	√
192	Pass	Failed	×	0	192	Pass	Pass	√	192	Pass	Pass	√
193	Failed	Failed	×	0	193	Pass	Pass	√	193	Pass	Pass	√
194	Pass	Pass	√	1	194	Pass	Failed	×	194	Pass	Pass	√
195	Pass	Failed	×	0	195	Pass	Pass	√	195	Failed	Failed	×
196	Failed	Failed	×	0	196	Pass	Pass	√	196	Pass	Failed	×
197	Pass	Pass	√	1	197	Pass	Failed	×	197	Pass	Pass	√
198	Pass	Pass	√	1	198	Pass	Pass	√	198	Failed	Failed	×
199	Pass	Pass	√	1	199	Pass	Pass	√	199	Pass	Failed	×
200	Pass	Pass	√	1	200	Pass	Failed	×	200	Pass	Failed	×
201	PASS	PASS	√	1	201	Pass	Failed	×	201	Pass	Failed	×
202	Failed	Failed	×	0	202	Pass	Pass	√	202	Pass	Failed	×
203	Pass	Pass	√	1	203	Failed	Failed	×	203	Pass	Failed	×
204	Pass	Pass	√	1	204	Failed	Failed	×	204	Pass	Failed	×
205	Pass	Pass	√	1	205	Failed	Failed	×	205	Failed	Failed	×
206	Pass	Failed	×	0	206	Pass	Pass	√	206	Failed	Failed	×
207	Pass	Pass	√	1	207	Pass	Pass	√	207	Pass	Failed	×
208	Pass	Pass	√	1	208	Pass	Failed	×	208	Pass	Pass	√
209	Pass	Pass	√	1	209	Pass	Failed	×	209	Pass	Failed	×
210	Pass	Pass	√	1	210	Pass	Pass	√	210	Pass	Failed	×
211	Pass	Pass	√	1	211	Pass	Pass	√	211	Pass	Failed	×
212	Failed	Failed	×	0	212	Pass	Failed	×	212	Pass	Pass	√
213	Pass	Pass	√	1	213	Pass	Pass	√	213	Pass	Pass	√
214	Pass	Pass	√	1	214	Pass	Failed	×	214	Failed	Failed	×
215	Pass	Pass	√	1	215	Failed	Failed	×	215	Pass	Pass	√
216	Pass	Pass	√	1	216	Pass	Failed	×	216	Pass	Pass	√
217	Pass	Pass	√	1	217	Failed	Failed	×	217	Pass	Pass	√
218	Pass	Pass	√	1	218	Pass	Failed	×	218	Failed	Failed	×
219	Pass	Pass	√	1	219	Pass	Pass	√	219	Pass	Pass	√
220	Pass	Pass	√	1	220	Failed	Failed	×	220	Failed	Failed	×
221	Pass	Pass	√	1	221	Pass	Pass	√	221	Pass	Pass	√
222	Pass	Pass	√	1	222	Failed	Failed	×	222	Failed	Failed	×
223	Pass	Pass	√	1	223	Pass	Failed	×	223	Pass	Pass	√
224	Pass	Pass	√	1	224	Pass	Pass	√	224	Pass	Failed	×
225	Pass	Pass	√	1	225	Pass	Pass	√	225	Failed	Failed	×
226	Pass	Pass	√	1	226	Failed	Failed	×	226	Failed	Failed	×
227	Failed	Failed	×	0					227	Pass	Pass	√
228	Pass	Pass	√	1					228	Failed	Failed	×
229	Pass	Pass	√	1					229	Pass	Pass	√
230	Pass	Pass	√	1					230	Failed	Failed	×
231	Pass	Failed	×	0					231	Pass	Pass	√
232	Pass	Pass	√	1					232	Pass	Failed	×
233	Pass	Pass	√	1					233	Pass	Failed	×
234	Failed	Failed	×	0					234	Pass	Failed	×
235	Pass	Pass	√	1					235	Pass	Failed	×
236	Pass	Pass	√	1					236	Pass	Pass	√
237	Pass	Pass	√	1					237	Pass	Pass	√
238	Pass	Pass	√	1					238	Pass	Pass	√
239	Pass	Pass	√	1					239	Pass	Failed	×
240	Pass	Pass	√	1					240	Pass	Pass	√
241	Pass	Pass	√	1					241	Failed	Failed	×
242	Pass	Pass	√	1					242	Pass	Pass	√
243	Pass	Pass	√	1					243	Pass	Pass	√
244	Pass	Pass	√	1					244	Failed	Failed	×
245	Pass	Pass	√	1
246	Pass	Pass	√	1
247	Pass	Pass	√	1
248	Pass	Pass	√	1
249	Pass	Failed	×	0
250	Failed	Failed	×	0
251	Pass	Pass	√	1
252	Pass	Pass	√	1
253	Pass	Pass	√	1
254	Pass	Pass	√	1
255	Failed	Failed	×	0
256	Pass	Pass	√	1
257	Pass	Pass	√	1
258	Pass	Pass	√	1
259	Failed	Failed	×	0
260	Failed	Failed	×	0
261	Pass	Pass	√	1
262	Pass	Pass	√	1
263	Pass	Pass	√	1
264	Pass	Pass	√	1
265	Pass	Pass	√	1
266	Pass	Pass	√	1
267	Pass	Pass	√	1
268	Pass	Pass	√	1
269	Pass	Pass	√	1
270	Pass	Failed	×	0
271	Pass	Failed	×	0
272	Pass	Failed	×	0
273	Pass	Pass	√	1
274	Pass	Pass	√	1
275	Pass	Pass	√	1
276	Failed	Failed	×	0
277	Failed	Failed	×	0
278	Pass	Pass	√	1
279	Pass	Pass	√	1
280	Pass	Failed	×	0
281	Pass	Pass	√	1
282	Pass	Pass	√	1
283	Pass	Pass	√	1
284	Pass	Pass	√	1
285	Pass	Pass	√	1
286	Pass	Pass	√	1
287	Failed	Failed	×	0
288	Pass	Pass	√	1
289	Pass	Failed	×	0
290	Pass	Pass	√	1
291	Failed	Failed	×	0
292	Pass	Pass	√	1
293	Pass	Pass	√	1
294	Pass	Pass	√	1
295	Pass	Pass	√	1
296	Pass	Pass	√	1
297	Pass	Pass	√	1
298	Failed	Failed	×	0
299	Pass	Pass	√	1
300	Failed	Failed	×	0
301	Pass	Pass	√	1
302	Pass	Pass	√	1
303	Pass	Pass	√	1
304	Pass	Pass	√	1
305	Pass	Pass	√	1
306	Pass	Pass	√	1
307	Pass	Pass	√	1
308	Pass	Pass	√	1
309	Pass	Pass	√	1
310	Pass	Pass	√	1
311	Pass	Pass	√	1
312	Pass	Pass	√	1
313	Pass	Pass	√	1
314	Pass	Pass	√	1
315	Pass	Pass	√	1
316	Pass	Pass	√	1
317	Pass	Pass	√	1
318	Pass	Pass	√	1
319	Pass	Pass	√	1
320	Pass	Pass	√	1
321	Pass	Pass	√	1
322	Pass	Failed	×	0
323	Failed	Failed	×	0
324	Failed	Failed	×	0
325	Pass	Pass	√	1
326	Pass	Pass	√	1
327	Pass	Pass	√	1
328	Failed	Failed	×	0
329	Pass	Pass	√	1
330	Pass	Pass	√	1
331	Pass	Pass	√	1
332	Pass	Pass	√	1
333	Pass	Pass	√	1
334	Pass	Failed	×	0
335	Pass	Pass	√	1
336	Pass	Pass	√	1
337	Pass	Pass	√	1
338	Pass	Pass	√	1
339	Pass	Pass	√	1
340	Pass	Pass	√	1
341	Failed	Failed	×	0
342	Pass	Pass	√	1
343	Pass	Pass	√	1
344	Pass	Pass	√	1
345	Pass	Pass	√	1
346	Pass	Pass	√	1
347	Pass	Pass	√	1
348	Pass	Pass	√	1
349	Pass	Pass	√	1
350	Failed	Failed	×	0
351	Pass	Pass	√	1
352	Pass	Pass	√	1
353	Pass	Pass	√	1
354	Pass	Pass	√	1
355	Pass	Pass	√	1
356	Pass	Pass	√	1
357	Failed	Failed	×	0
358	Failed	Failed	×	0
359	Pass	Pass	√	1
360	Pass	Pass	√	1
361	Pass	Pass	√	1
362	Pass	Pass	√	1
363	Pass	Pass	√	1
364	Pass	Pass	√	1
365	Pass	Pass	√	1
366	Pass	Pass	√	1
367	Pass	Pass	√	1
368	Pass	Pass	√	1
369	Pass	Pass	√	1
370	Pass	Pass	√	1
371	Pass	Pass	√	1
372	Pass	Pass	√	1
373	Pass	Pass	√	1
374	Pass	Pass	√	1
375	Pass	Failed	×	0
376	Failed	Failed	×	0
377	Pass	Pass	√	1
378	Pass	Pass	√	1
379	Pass	Pass	√	1
380	Pass	Pass	√	1
381	Pass	Pass	√	1
382	Pass	Pass	√	1
383	Pass	Pass	√	1
384	Pass	Pass	√	1
385	Pass	Pass	√	1
386	Pass	Pass	√	1
387	Pass	Pass	√	1

## Sheet: Course Reflection (expert)
Theme	Teaching materials			Course settings			Learning environment
Sample No.	Structured simulation process demonstration	Tutorials for professional courses	Examples of actual engineering projects	Course preparation stage	Theory lecture stage	Project practice stage	Teaching schedule adjustment	Peer support from the community	Sense of achievement in project practice
1	1	1	1	1	1	1	1	1	1
2	1	1	1	1	0	0	1	1	0
3	0	1	1	0	0	1	0	0	0
4	0	1	0	1	1	1	1	1	0
5	0	1	1	0	0	0	0	1	1
6	1	0	1	0	0	1	0	0	1
7	1	1	0	0	0	0	0	0	1
8	1	1	1	0	0	1	0	1	1
9	0	1	0	0	0	0	0	0	0
10	1	0	0	1	1	1	0	0	1
11	0	0	1	0	0	1	0	1	0
12	1	1	1	1	0	1	0	0	1
13	0	0	0	1	0	0	0	0	1
14	1	1	1	0	0	0	0	0	1
15	0	1	1	0	0	0	0	1	0
16	1	0	0	0	0	1	1	1	1
17	1	1	0	1	0	0	1	1	1
18	0	0	1	1	1	1	0	1	1
19	1	1	1	0	0	1	0	1	1
20	0	1	1	1	0	1	0	1	1
21	1	1	0	0	0	1	0	1	1
22	0	1	1	0	0	1	1	0	1
23	1	0	1	1	0	1	0	0	0
24	1	1	1	0	0	1	1	1	1
25	1	1	1	0	0	0	1	1	1
26	0	1	0	0	1	1	1	1	0
27	0	1	1	0	0	1	1	0	1
28	1	0	1	0	0	0	0	1	1
29	0	0	1	1	0	1	0	0	1
30	0	1	1	0	0	1	0	1	1
31	0	0	1	1	0	0	0	0	0
32	0	1	1	0	1	1	0	1	0
33	1	1	1	0	0	1	0	1	1
34	1	0	0	0	0	1	0	1	1
35	0	1	0	0	1	1	1	1	1
36	1	1	0	1	0	1	1	0	1
37	1	1	1	1	0	1	0	1	1
38	1	1	1	0	1	1	1	1	1
39	1	0	1	0	0	1	0	1	1
40	1	1	1	1	0	0	1	1	1
41	1	1	1	1	0	1	1	1	0
42	1	0	1	0	0	1	0	1	1
43	0	1	1	1	0	0	0	1	0
44	0	1	1	0	0	1	0	1	1
45	1	0	1	1	1	1	1	1	1
46	1	1	1	0	0	1	0	0	1
47	1	1	0	0	0	1	0	0	0
48	1	1	1	1	0	1	1	0	1
49	1	0	1	0	0	1	1	1	0
50	0	0	1	0	0	1	0	1	0
51	1	1	1	0	0	0	0	0	1
52	1	1	1	0	0	1	1	1	1
53	1	0	1	1	1	1	0	0	0
54	0	1	0	0	0	1	1	0	0
55	1	1	1	1	1	1	0	1	1
56	1	1	1	1	0	0	1	1	1
57	1	1	1	1	1	1	0	1	1
58	1	1	1	0	0	1	0	1	1
59	0	1	0	1	0	1	0	1	1
60	0	0	1	0	0	1	0	1	0
61	1	1	1	0	0	1	0	1	1
62	0	1	0	0	0	0	1	1	1
63	1	1	1	0	1	1	0	0	0
64	0	0	0	0	0	1	0	1	1
65	1	0	0	1	1	1	1	0	0
66	1	0	1	0	0	1	0	1	0
67	1	1	1	1	1	0	0	0	1
68	1	1	1	1	0	1	1	1	1
69	1	1	1	1	0	1	1	0	0
70	1	1	1	1	1	1	1	1	1
71	1	1	1	0	0	1	1	1	1
72	1	0	0	0	0	0	0	0	0
73	1	1	1	0	1	1	1	1	0
74	0	0	1	0	0	1	1	0	1
75	0	0	0	1	0	1	1	1	1
76	0	1	1	0	1	1	0	1	1
77	1	0	1	0	0	0	1	0	0
78	0	1	1	0	1	1	0	1	1
79	1	1	0	0	1	0	1	1	1
80	1	1	1	0	0	1	0	0	1
81	0	1	1	1	1	1	1	0	0
82	0	1	1	1	1	1	1	1	1
83	1	1	0	1	1	1	1	1	1
84	1	1	1	0	1	1	0	1	1
85	1	0	0	0	0	1	1	1	0
86	0	1	1	0	0	1	0	1	0
87	1	1	1	0	1	1	1	1	0
88	1	0	0	0	0	0	1	0	1
89	1	0	1	0	0	1	0	0	0
90	1	0	1	1	0	1	0	1	1
91	1	0	1	0	0	1	0	1	1
92	1	1	1	0	0	1	1	1	1
93	1	0	1	0	0	1	0	1	1
94	0	1	1	0	0	1	1	1	1
95	1	1	1	1	0	1	0	0	1
96	1	1	1	0	0	1	1	1	1
97	0	1	1	0	0	1	0	1	0
98	1	1	0	1	0	0	1	1	1
99	0	0	1	1	1	1	1	1	0
100	0	0	0	0	0	1	1	0	1
101	1	1	1	1	0	0	1	0	0
102	0	0	1	1	0	1	0	1	0
103	1	1	1	0	0	1	0	0	1
104	0	1	1	0	0	0	0	1	0
105	0	0	1	0	0	0	0	1	1
106	0	0	1	0	0	1	0	1	1
107	0	1	1	0	0	1	1	1	1
108	1	1	1	1	0	1	1	0	0
109	1	1	1	1	1	1	1	1	0
110	1	0	0	1	0	0	0	0	0
111	1	1	1	0	0	1	0	0	1
112	1	1	1	0	0	1	1	1	1
113	0	0	1	0	0	1	1	1	0
114	0	1	1	0	0	1	0	1	1
115	0	1	1	0	0	0	0	1	1
116	0	0	1	0	0	1	0	0	1
117	1	0	1	0	0	1	1	1	1
118	0	0	1	0	0	1	1	1	0
119	0	0	0	0	0	1	0	1	1
120	1	0	0	1	0	1	1	1	1
121	1	1	0	1	0	0	1	0	1
122	0	1	1	0	0	1	1	1	1
123	1	1	1	1	1	1	1	1	1
124	1	1	1	0	0	1	0	1	1
125	1	0	0	0	0	1	0	1	0
126	1	1	1	1	0	0	0	0	0
127	0	0	1	0	0	1	0	1	1
128	1	0	1	1	1	1	0	1	1
129	0	0	1	0	0	0	0	1	1
130	0	0	1	0	1	1	0	0	1
131	1	0	1	1	0	1	0	1	0
132	0	1	1	0	1	1	1	1	1
133	1	1	1	1	0	1	1	1	1
134	1	1	1	0	1	0	0	1	1
135	0	0	0	1	1	0	1	0	1
136	1	1	1	0	0	1	1	1	0
137	0	1	0	0	1	1	1	1	0
138	1	1	1	0	0	1	1	1	1
139	1	0	1	0	0	0	0	1	0
140	0	1	1	1	1	0	0	0	1
141	1	1	1	0	0	1	1	1	1
142	0	1	1	0	0	1	1	1	1
143	0	1	1	1	1	1	1	0	1
144	1	1	1	1	0	1	1	1	0
145	1	1	1	1	0	0	0	1	0
146	1	1	1	1	0	1	0	1	1
147	1	1	1	1	1	1	0	1	1
148	1	0	1	0	1	1	0	1	1
149	1	0	1	1	1	1	0	1	1
150	1	1	1	0	0	1	1	1	0
151	1	1	1	0	0	1	0	1	1
152	1	1	1	0	0	0	1	1	1
153	1	1	1	1	1	1	1	0	0
154	0	1	0	0	1	1	1	1	0
155	1	1	0	1	0	1	1	0	0
156	1	1	0	0	0	1	0	1	1
157	1	0	0	1	0	0	1	1	0
158	1	0	0	0	1	0	0	1	1
159	1	1	1	0	1	1	1	1	1
160	1	1	0	0	0	1	0	0	1
161	1	1	1	0	0	1	1	1	1
162	0	1	0	0	0	1	0	1	0
163	1	0	1	1	0	1	1	1	1
164	0	1	1	1	0	1	0	1	1
165	0	1	1	0	0	1	1	0	1
166	0	0	1	0	0	0	0	1	0
167	1	1	1	1	0	1	0	1	1
168	0	1	1	0	0	1	0	0	1
169	0	1	0	0	1	1	0	0	0
170	0	0	1	0	1	1	1	1	1
171	0	1	0	0	0	1	0	1	1
172	1	0	1	0	1	1	0	1	1
173	1	0	1	1	1	0	0	1	0
174	0	0	1	0	0	1	0	1	0
175	0	1	1	1	0	1	1	0	0
176	1	1	1	1	0	1	0	1	1
177	0	0	0	0	0	1	0	1	1
178	1	1	1	0	1	1	0	1	1
179	1	0	1	1	0	1	1	1	0
180	0	1	0	1	0	1	1	1	1
181	0	1	1	0	0	1	1	1	0
182	1	1	1	0	0	1	1	1	0
183	0	1	0	0	0	1	0	1	0
184	1	0	1	1	1	1	0	1	1
185	0	1	1	0	1	1	0	1	1
186	1	1	1	1	1	0	0	1	1
187	1	0	1	1	0	0	0	1	1
188	1	1	1	1	0	1	0	1	1
189	0	0	1	0	0	0	1	1	1
190	1	0	1	1	1	0	0	0	1
191	0	1	0	0	0	1	0	1	1
192	0	0	1	0	1	1	0	1	1
193	1	0	1	0	0	1	1	0	0
194	1	1	1	1	1	1	0	1	1
195	1	1	1	0	0	1	0	1	0
196	1	1	1	1	0	1	1	0	0
197	0	1	1	1	1	1	1	0	1
198	1	1	1	0	1	1	1	1	1
199	1	1	1	0	0	1	1	1	0
200	1	1	0	0	0	0	1	1	0
201	0	1	0	0	0	1	0	1	1
202	0	1	1	0	1	1	0	1	0
203	1	1	1	1	0	1	1	0	1
204	0	1	1	0	1	1	1	1	1
205	1	0	1	0	1	1	1	1	1
206	1	0	0	0	0	1	0	1	1
207	1	1	1	0	0	1	0	1	1
208	0	1	1	1	0	1	1	0	1
209	0	1	1	0	0	1	0	1	0
210	1	1	1	1	1	0	1	1	0
211	1	1	1	0	1	1	1	0	1
212	1	1	1	0	0	1	1	1	0
213	1	0	1	0	0	1	1	1	1
214	1	1	0	0	0	1	0	0	1
215	1	0	1	0	1	1	1	1	1
216	0	1	1	0	0	1	1	1	1
217	1	0	1	1	1	1	0	1	1
218	1	1	1	1	1	1	1	0	1
219	1	1	1	1	0	1	0	1	1
220	0	0	1	1	0	1	0	0	0
221	1	1	1	0	0	1	0	1	0
222	1	1	1	0	0	0	1	1	1
223	0	0	1	1	0	0	1	1	1
224	0	1	0	0	1	1	1	1	1
225	0	1	1	1	1	0	1	1	1
226	0	0	1	1	0	1	0	1	0
227	1	1	1	0	0	1	1	1	0
228	0	1	0	0	0	1	1	1	1
229	1	1	1	1	1	1	1	1	0
230	1	1	1	1	1	1	1	0	0
231	1	0	1	1	0	0	1	1	0
232	0	1	1	0	0	1	1	1	0
233	0	1	1	0	0	1	1	1	0
234	1	1	1	0	1	1	1	1	1
235	1	1	1	1	0	1	1	1	1
236	0	1	1	0	0	1	1	1	1
237	1	1	0	1	1	1	0	1	1
238	0	1	1	0	1	1	0	1	0
239	0	1	1	0	0	1	1	1	1
240	0	1	1	0	0	1	1	0	0
241	1	1	1	1	0	1	0	0	1
242	1	0	1	0	1	1	1	1	1
243	1	1	1	0	0	0	0	1	0
244	1	1	0	0	1	1	1	1	1
245	1	0	1	0	0	1	0	1	1
246	0	1	1	1	0	1	0	1	1
247	1	1	1	1	1	1	0	1	1
248	1	1	1	1	0	1	1	0	0
249	1	1	1	0	1	1	0	0	0
250	0	0	1	0	0	1	0	1	1
251	1	0	0	0	0	1	1	0	1
252	0	1	1	0	1	1	0	0	0
253	0	0	1	0	1	1	1	1	0
254	1	1	1	0	0	1	0	1	1
255	1	1	0	0	1	1	0	1	1
256	1	0	1	0	0	1	0	0	1
257	0	0	1	0	1	1	0	1	1
258	1	1	0	0	1	1	1	1	1
259	1	1	0	0	1	1	1	0	1
260	0	0	0	1	0	0	0	0	1
261	0	1	0	0	0	1	1	1	0
262	1	10	0	0	1	0	0	0	1
263	0	1	1	1	0	0	1	1	0
264	1	1	1	0	0	1	0	0	1
265	0	1	0	0	0	0	0	1	1
266	0	1	1	0	0	1	0	1	1
267	1	0	1	1	1	1	1	1	1
268	1	1	1	0	0	1	0	1	1
269	1	0	1	0	0	0	1	1	0
270	0	1	1	0	0	1	0	1	0
271	1	0	1	0	0	1	0	0	1
272	0	1	1	1	0	1	0	1	1
273	1	1	1	1	1	1	1	1	0
274	1	1	1	0	0	1	1	1	1
275	0	1	1	1	0	1	1	1	1
276	0	1	0	1	1	0	0	0	1
277	0	0	1	0	0	1	1	1	0
278	1	0	1	0	1	1	1	1	0
279	1	0	1	1	0	1	0	1	1
280	1	0	1	0	1	1	1	1	1
281	0	1	0	0	1	1	1	0	1
282	1	1	1	1	0	1	0	1	1
283	1	0	1	0	0	1	0	1	1
284	1	1	1	1	1	1	1	1	1
285	1	1	1	0	0	1	0	0	0
286	1	0	1	1	1	1	1	0	1
287	0	1	0	1	0	0	1	1	0
288	1	1	0	0	1	1	1	1	0
289	1	1	1	0	0	1	1	1	1
290	1	1	0	1	1	1	0	1	1
291	1	1	1	1	0	1	0	1	1
292	1	0	1	0	0	1	1	0	1
293	0	1	0	0	1	1	0	1	0
294	1	1	1	0	1	1	0	1	1
295	1	1	1	1	0	1	0	1	1
296	0	0	1	1	1	1	1	1	1
297	0	1	1	1	1	1	1	0	1
298	0	0	0	1	0	1	1	1	0
299	1	1	1	0	1	1	0	1	1
300	1	0	1	0	1	0	0	1	1
301	1	0	0	1	0	1	1	0	1
302	0	0	1	0	0	1	0	0	0
303	0	0	1	0	0	1	0	1	0
304	1	1	1	1	0	0	0	1	1
305	1	1	1	1	0	1	1	1	1
306	1	1	1	0	0	1	0	1	1
307	0	1	1	0	0	1	1	1	1
308	1	0	1	0	0	0	0	0	0
309	0	1	1	1	0	1	0	1	1
310	1	0	0	1	0	1	1	1	1
311	0	0	1	0	0	1	0	1	0
312	0	1	1	0	0	1	1	1	0
313	1	1	1	1	1	1	1	1	0
314	0	1	1	1	0	1	0	0	1
315	0	0	1	0	1	1	1	1	1
316	1	1	1	0	0	1	0	1	1
317	1	1	1	0	1	1	0	1	1
318	0	0	0	1	0	1	1	1	0
319	1	1	1	0	0	1	1	1	0
320	1	0	1	0	0	1	1	0	1
321	1	1	1	0	1	1	0	1	1
322	0	1	0	0	0	1	0	1	0
323	1	0	1	1	0	1	1	1	1
324	1	1	0	1	0	0	1	1	1
325	0	1	1	0	1	1	1	1	1
326	1	1	1	0	0	1	1	1	0
327	1	0	0	1	0	1	0	1	1
328	1	0	0	1	0	1	1	1	0
329	0	0	1	0	0	0	1	1	1
330	1	1	1	0	1	1	1	0	1
331	1	1	1	1	1	1	0	1	0
332	1	1	1	1	1	0	0	0	1
333	1	1	1	1	1	1	1	0	1
334	1	1	1	0	1	1	0	0	0
335	1	0	1	1	0	1	1	1	0
336	1	1	1	0	0	1	1	1	0
337	1	1	1	0	0	1	1	1	1
338	1	1	1	1	0	1	0	1	0
339	1	1	1	0	0	1	1	1	1
340	1	1	1	1	1	1	1	1	1
341	0	0	1	0	1	1	1	1	1
342	0	1	0	0	1	1	1	1	1
343	1	0	1	0	0	1	0	1	1
344	1	1	1	1	0	1	1	1	0
345	1	0	0	0	0	1	0	1	0
346	0	1	0	0	1	1	0	1	1
347	0	0	1	0	0	1	1	1	1
348	1	0	1	0	0	1	1	0	1
349	1	1	0	1	0	1	1	0	0
350	1	1	1	1	1	1	1	0	1
351	0	0	1	0	0	1	0	1	1
352	1	1	1	0	0	1	0	1	1
353	1	1	1	0	0	1	1	0	0
354	1	0	1	1	1	0	0	1	0
355	1	0	1	0	0	1	0	1	0
356	1	0	1	1	0	1	0	0	0
357	1	1	1	1	1	1	1	1	1
358	1	1	1	0	0	1	1	1	0
359	0	1	1	0	1	0	0	1	1
360	1	1	1	0	1	1	1	0	1
361	0	1	1	0	1	1	1	1	1
362	1	1	1	0	0	0	1	1	0
363	0	1	0	0	10	1	1	1	0
364	0	0	1	1	0	1	0	1	0
365	0	1	0	0	0	1	0	1	0
366	1	1	1	0	0	1	0	0	1
367	0	1	1	0	0	1	1	1	1
368	1	1	1	1	1	1	0	1	1
369	0	1	1	1	1	1	1	0	0
370	0	1	1	1	0	1	1	1	1
371	0	1	1	0	1	0	0	1	1
372	0	1	1	0	1	1	0	1	1
373	1	0	1	1	1	1	1	1	1
374	0	0	1	1	0	1	1	1	0
375	1	1	1	0	0	1	0	1	1
376	1	0	1	1	1	1	1	1	1
377	1	1	1	1	0	1	0	1	0
378	1	0	0	0	0	0	0	1	0
379	1	1	0	1	1	1	0	0	0
380	1	1	1	0	0	1	1	0	1
381	1	1	1	0	1	0	0	0	1
382	1	1	1	0	1	0	1	1	0
383	0	0	0	1	0	1	0	1	1
384	0	0	0	1	1	1	1	1	1
385	1	1	1	0	0	1	0	1	0
386	1	0	1	0	0	0	0	0	0
387	0	0	1	0	1	1	1	1	1

## Sheet: Course Reflection (teacher) 
Theme	Teaching materials			Course settings			Learning environment
Sample No.	Structured simulation process demonstration	Tutorials for professional courses	Examples of actual engineering projects	Course preparation stage	Theory lecture stage	Project practice stage	Teaching schedule adjustment	Peer support from the community	Sense of achievement in project practice
1	1	1	1	1	1	1	1	1	1
2	1	1	1	1	0	0	1	1	0
3	0	1	1	1	0	1	1	0	0
4	0	1	0	1	1	1	1	1	0
5	0	1	1	0	0	0	0	1	1
6	1	0	1	0	0	1	0	0	1
7	1	1	0	0	0	0	0	1	1
8	1	1	1	0	0	1	0	1	1
9	0	1	0	0	0	0	0	0	0
10	1	0	1	1	1	1	0	0	1
11	0	0	1	0	0	1	0	1	0
12	1	1	1	1	0	1	0	0	1
13	0	0	0	1	0	0	0	0	1
14	1	1	1	1	0	1	0	0	1
15	0	1	1	0	0	0	0	1	0
16	1	0	0	0	0	1	1	1	1
17	1	1	0	1	0	0	1	1	1
18	0	0	1	1	1	1	0	1	1
19	1	1	1	0	0	1	0	1	1
20	0	1	1	1	0	1	0	1	1
21	1	1	0	0	0	1	0	1	1
22	0	1	1	0	0	1	1	0	1
23	1	0	1	1	0	1	0	0	0
24	1	1	1	0	0	1	1	1	1
25	1	1	1	0	0	0	1	1	1
26	0	1	1	0	1	1	1	1	0
27	1	1	1	0	0	1	1	0	1
28	1	0	1	0	0	0	0	1	1
29	0	0	1	1	0	1	0	0	1
30	0	1	1	0	0	1	0	1	1
31	0	0	1	1	0	0	0	0	0
32	0	1	1	0	1	1	0	1	0
33	1	1	1	0	0	1	0	1	1
34	1	0	0	0	0	1	0	1	1
35	0	1	0	0	1	1	1	1	1
36	1	1	0	1	0	1	1	0	1
37	1	1	1	1	0	1	0	1	1
38	1	1	1	0	1	1	1	1	1
39	1	0	1	0	0	1	0	1	1
40	1	1	1	1	0	1	1	1	1
41	1	1	1	1	0	1	1	1	0
42	1	0	1	0	0	1	0	1	1
43	0	1	1	1	0	0	0	1	0
44	0	1	1	0	0	1	0	1	1
45	1	0	1	1	1	1	1	1	1
46	1	1	1	0	0	1	0	0	1
47	1	1	1	0	0	1	0	0	0
48	1	1	1	1	0	1	1	0	1
49	1	0	1	0	0	1	1	1	0
50	0	0	1	0	0	1	0	1	0
51	1	1	1	0	0	0	0	1	1
52	1	1	1	0	0	1	1	1	1
53	1	0	1	1	1	1	0	0	0
54	0	1	1	0	0	1	1	0	0
55	1	1	1	1	1	1	0	1	1
56	1	1	1	1	0	0	1	1	1
57	1	1	1	1	1	1	0	1	1
58	1	1	1	0	0	1	1	1	1
59	0	1	1	1	0	1	0	1	1
60	0	0	1	0	0	1	0	1	0
61	1	1	1	0	1	1	0	1	1
62	1	1	0	0	0	0	1	1	1
63	1	1	1	0	1	1	0	0	0
64	0	0	0	0	0	1	0	1	1
65	1	0	0	1	1	1	1	0	0
66	1	0	1	0	0	1	0	1	0
67	1	1	1	1	1	0	0	0	1
68	1	1	1	1	0	1	1	1	1
69	1	1	1	1	0	1	1	0	0
70	1	1	1	1	1	1	1	1	1
71	1	1	1	0	0	1	1	1	1
72	1	0	1	0	0	1	0	0	0
73	1	1	1	0	1	1	1	1	0
74	0	0	1	0	0	1	1	0	1
75	0	0	0	1	0	1	1	1	1
76	0	1	1	0	1	1	0	1	1
77	1	1	1	0	0	0	1	0	0
78	0	1	1	0	1	1	0	1	1
79	1	1	0	0	1	1	1	1	1
80	1	1	1	0	0	1	0	0	1
81	0	1	1	1	1	1	1	0	0
82	0	1	1	1	1	1	1	1	1
83	1	1	0	1	1	1	1	1	1
84	1	1	1	0	1	1	0	1	1
85	1	0	0	0	0	1	1	1	0
86	1	1	1	0	0	1	0	1	0
87	1	1	1	0	1	1	1	1	0
88	1	0	0	0	0	0	1	0	1
89	1	0	1	0	0	1	0	0	0
90	1	0	1	1	0	1	0	1	1
91	1	0	1	0	0	1	0	1	1
92	1	1	1	0	0	1	1	1	1
93	1	0	1	0	0	1	0	1	1
94	0	1	1	0	0	1	1	1	1
95	1	1	1	1	0	1	0	0	1
96	1	1	1	0	0	1	1	1	1
97	0	1	1	0	0	1	0	1	0
98	1	1	0	1	0	0	1	1	1
99	0	0	1	1	1	1	1	1	0
100	0	0	0	0	0	1	1	0	1
101	1	1	1	1	0	1	1	0	0
102	0	0	1	1	0	1	0	1	0
103	1	1	1	0	0	1	0	0	1
104	0	1	1	0	0	0	0	1	0
105	0	0	1	0	0	1	0	1	1
106	0	0	1	0	0	1	0	1	1
107	1	1	1	0	0	1	1	1	1
108	1	1	1	1	0	1	1	0	0
109	1	1	1	1	1	1	1	1	1
110	1	0	0	1	0	0	0	0	0
111	1	1	1	1	0	1	0	0	1
112	1	1	1	0	0	1	1	1	1
113	0	0	1	0	0	1	1	1	0
114	0	1	1	0	0	1	0	1	1
115	0	1	1	0	0	0	0	1	1
116	0	0	1	0	0	1	0	0	1
117	1	0	1	0	0	1	1	1	1
118	0	1	1	0	0	1	1	1	0
119	0	0	0	0	0	1	0	1	1
120	1	0	0	1	0	1	1	1	1
121	1	1	1	1	0	0	1	0	1
122	0	1	1	0	0	1	1	1	1
123	1	1	1	1	1	1	1	1	1
124	1	1	1	0	0	1	0	1	1
125	1	0	0	0	0	1	0	1	0
126	1	1	1	1	0	0	0	0	0
127	0	0	1	0	0	1	0	1	1
128	1	0	1	1	1	1	0	1	1
129	0	0	1	0	0	0	0	1	1
130	0	0	1	0	1	1	0	0	1
131	1	0	1	1	0	1	0	1	0
132	0	1	1	0	1	1	1	1	1
133	1	1	1	1	0	1	1	1	1
134	1	1	1	0	1	0	0	1	1
135	0	0	1	1	1	1	1	0	1
136	1	1	1	0	0	1	1	1	0
137	0	1	0	0	1	1	1	1	0
138	1	1	1	0	0	1	1	1	1
139	1	0	1	0	0	0	0	1	0
140	0	1	1	1	1	0	0	0	1
141	1	1	1	0	0	1	1	1	1
142	0	1	1	0	0	1	1	1	1
143	0	1	1	1	1	1	1	0	1
144	1	1	1	1	0	1	1	1	1
145	1	1	1	1	0	0	0	1	0
146	1	1	1	1	0	1	0	1	1
147	1	1	1	1	1	1	0	1	1
148	1	0	1	0	1	1	0	1	1
149	1	0	1	1	1	1	0	1	1
150	1	1	1	0	0	1	1	1	0
151	1	1	1	0	0	1	0	1	1
152	1	1	1	0	0	1	1	1	1
153	1	1	1	1	1	1	1	0	0
154	1	1	0	0	1	1	1	1	0
155	1	1	0	1	0	1	1	0	0
156	1	1	0	0	0	1	0	1	1
157	1	0	0	1	0	0	1	1	0
158	1	0	0	0	1	0	0	1	1
159	1	1	1	0	1	1	1	1	1
160	1	1	0	0	0	1	0	0	1
161	1	1	1	0	0	1	1	1	1
162	1	1	1	0	0	1	0	1	0
163	1	0	1	1	0	1	1	1	1
164	0	1	1	1	0	1	0	1	1
165	0	1	1	0	0	1	1	0	1
166	0	0	1	0	0	0	0	1	0
167	1	1	1	1	0	1	0	1	1
168	0	1	1	0	0	1	0	0	1
169	0	1	0	0	1	1	0	0	0
170	0	0	1	0	1	1	1	1	1
171	0	1	0	0	0	1	0	1	1
172	1	0	1	0	1	1	0	1	1
173	1	0	1	1	1	0	0	1	0
174	0	1	1	0	0	1	0	1	0
175	0	1	1	1	0	1	1	1	0
176	1	1	1	1	0	1	0	1	1
177	0	0	0	0	0	1	0	1	1
178	1	1	1	0	1	1	0	1	1
179	1	0	1	1	0	1	1	1	1
180	0	1	1	1	0	1	1	1	1
181	0	1	1	0	0	1	1	1	0
182	1	1	1	0	0	1	1	1	0
183	1	1	0	0	0	1	0	1	0
184	1	0	1	1	1	1	0	1	1
185	0	1	1	0	1	1	0	1	1
186	1	1	1	1	1	1	0	1	1
187	1	0	1	1	0	0	0	1	1
188	1	1	1	1	0	1	0	1	1
189	0	0	1	0	0	0	1	1	1
190	1	0	1	1	1	0	0	0	1
191	0	1	0	0	0	1	0	1	1
192	0	0	1	0	1	1	0	1	1
193	1	0	1	0	0	1	1	0	0
194	1	1	1	1	1	1	0	1	1
195	1	1	1	0	0	1	0	1	0
196	1	1	1	1	0	1	1	1	0
197	0	1	1	1	1	1	1	0	1
198	1	1	1	0	1	1	1	1	1
199	1	1	1	0	0	1	1	1	0
200	1	1	0	0	0	0	1	1	0
201	1	1	1	0	0	1	0	1	1
202	0	1	1	0	1	1	0	1	0
203	1	1	1	1	0	1	1	0	1
204	0	1	1	0	1	1	1	1	1
205	1	0	1	0	1	1	1	1	1
206	1	0	0	0	0	1	0	1	1
207	1	1	1	0	0	1	0	1	1
208	0	1	1	1	0	1	1	0	1
209	0	1	1	0	0	1	0	1	1
210	1	1	1	1	1	0	1	1	0
211	1	1	1	0	1	1	1	0	1
212	1	1	1	0	0	1	1	1	0
213	1	0	1	0	0	1	1	1	1
214	1	1	0	0	0	1	0	0	1
215	1	0	1	0	1	1	1	1	1
216	0	1	1	0	0	1	1	1	1
217	1	0	1	1	1	1	0	1	1
218	1	1	1	1	1	1	1	0	1
219	1	1	1	1	0	1	0	1	1
220	0	1	1	1	0	1	0	0	0
221	1	1	1	0	0	1	0	1	0
222	1	1	1	1	0	0	1	1	1
223	0	1	1	1	0	0	1	1	1
224	0	1	1	0	1	1	1	1	1
225	1	1	1	1	1	1	1	1	1
226	0	0	1	1	0	1	0	1	0
227	1	1	1	0	0	1	1	1	0
228	0	1	0	0	1	1	1	1	1
229	1	1	1	1	1	1	1	1	0
230	1	1	1	1	1	1	1	0	0
231	1	0	1	1	0	0	1	1	0
232	0	1	1	0	0	1	1	1	0
233	0	1	1	0	0	1	1	1	0
234	1	1	1	0	1	1	1	1	1
235	1	1	1	1	0	1	1	1	1
236	0	1	1	0	0	1	1	1	1
237	1	1	0	1	1	1	0	1	1
238	0	1	1	0	1	1	0	1	1
239	0	1	1	0	0	1	1	1	1
240	0	1	1	0	0	1	1	0	0
241	1	1	1	1	0	1	1	0	1
242	1	0	1	0	1	1	1	1	1
243	1	1	1	0	0	0	0	1	0
244	1	1	0	0	1	1	1	1	1
245	1	1	1	0	0	1	0	1	1
246	1	1	1	1	0	1	0	1	1
247	1	1	1	1	1	1	0	1	1
248	1	1	1	1	0	1	1	0	0
249	1	1	1	0	1	1	0	0	0
250	0	0	1	0	0	1	0	1	1
251	1	0	0	0	0	1	1	0	1
252	0	1	1	0	1	1	0	0	0
253	0	0	1	0	1	1	1	1	0
254	1	1	1	0	0	1	0	1	1
255	1	1	0	0	1	1	0	1	1
256	1	0	1	1	0	1	0	0	1
257	0	0	1	0	1	1	0	1	1
258	1	1	0	0	1	1	1	1	1
259	1	1	0	0	1	1	1	0	1
260	0	0	0	1	0	0	0	0	1
261	0	1	0	0	0	1	1	1	0
262	1	1	1	0	1	0	0	1	1
263	0	1	1	1	0	0	1	1	0
264	1	1	1	0	0	1	0	0	1
265	0	1	0	0	0	0	0	1	1
266	0	1	1	0	0	1	0	1	1
267	1	0	1	1	1	1	1	1	1
268	1	1	1	0	0	1	0	1	1
269	1	0	1	0	0	0	1	1	0
270	0	1	1	0	0	1	0	1	0
271	1	0	1	0	0	1	0	0	1
272	0	1	1	1	0	1	0	1	1
273	1	1	1	1	1	1	1	1	1
274	1	1	1	0	0	1	1	1	1
275	1	1	1	1	1	1	1	1	1
276	0	1	0	1	1	0	0	0	1
277	0	0	1	0	0	1	1	1	0
278	1	1	1	0	1	1	1	1	0
279	1	0	1	1	0	1	0	1	1
280	1	0	1	0	1	1	1	1	1
281	0	1	0	0	1	1	1	0	1
282	1	1	1	1	0	1	0	1	1
283	1	0	1	1	0	1	1	1	1
284	1	1	1	1	1	1	1	1	1
285	1	1	1	0	0	1	0	0	0
286	1	0	1	1	1	1	1	1	1
287	0	1	0	1	0	0	1	1	0
288	1	1	0	0	1	1	1	1	0
289	1	1	1	0	0	1	1	1	1
290	1	1	0	1	1	1	0	1	1
291	1	1	1	1	0	1	0	1	1
292	1	0	1	0	0	1	1	0	1
293	0	1	0	0	1	1	0	1	0
294	1	1	1	0	1	1	0	1	1
295	1	1	1	1	0	1	0	1	1
296	0	0	1	1	1	1	1	1	1
297	1	1	1	1	1	1	1	0	1
298	0	0	0	1	1	1	1	1	0
299	1	1	1	0	1	1	0	1	1
300	1	1	1	0	1	0	0	1	1
301	1	0	0	1	0	1	1	0	1
302	0	0	1	0	0	1	0	0	0
303	0	0	1	0	0	1	0	1	0
304	1	1	1	1	0	0	0	1	1
305	1	1	1	1	0	1	1	1	1
306	1	1	1	0	0	1	0	1	1
307	0	1	1	0	0	1	1	1	1
308	1	0	1	0	0	0	0	0	0
309	0	1	1	1	0	1	0	1	1
310	1	0	0	1	0	1	1	1	1
311	0	0	1	0	0	1	0	1	0
312	0	1	1	0	0	1	1	1	0
313	1	1	1	1	1	1	1	1	0
314	0	1	1	1	0	1	0	0	1
315	0	1	1	0	1	1	1	1	1
316	1	1	1	0	0	1	1	1	1
317	1	1	1	0	1	1	0	1	1
318	0	0	0	1	0	1	1	1	0
319	1	1	1	0	0	1	1	1	0
320	1	0	1	1	0	1	1	1	1
321	1	1	1	0	1	1	0	1	1
322	0	1	0	0	0	1	0	1	1
323	1	0	1	1	0	1	1	1	1
324	1	1	0	1	0	0	1	1	1
325	0	1	1	0	1	1	1	1	1
326	1	1	1	0	0	1	1	1	1
327	1	1	1	1	0	1	0	1	1
328	1	0	0	1	0	1	1	1	0
329	0	0	1	0	0	1	1	1	1
330	1	1	1	0	1	1	1	0	1
331	1	1	1	1	1	1	0	1	0
332	1	1	1	1	1	1	0	0	1
333	1	1	1	1	1	1	1	0	1
334	1	1	1	0	1	1	0	0	0
335	1	0	1	1	0	1	1	1	0
336	1	1	1	0	0	1	1	1	0
337	1	1	1	0	0	1	1	1	1
338	1	1	1	1	0	1	0	1	0
339	1	1	1	0	0	1	1	1	1
340	1	1	1	1	1	1	1	1	1
341	0	0	1	0	1	1	1	1	1
342	0	1	0	0	1	1	1	1	1
343	1	0	1	0	0	1	0	1	1
344	1	1	1	1	0	1	1	1	0
345	1	0	0	0	0	1	0	1	0
346	0	1	0	0	1	1	0	1	1
347	1	0	1	0	0	1	1	1	1
348	1	0	1	0	0	1	1	0	1
349	1	1	0	1	0	1	1	0	1
350	1	1	1	1	1	1	1	0	1
351	0	0	1	0	0	1	0	1	1
352	1	1	1	1	0	1	1	1	1
353	1	1	1	0	0	1	1	1	0
354	1	0	1	1	1	1	0	1	0
355	1	0	1	0	0	1	0	1	0
356	1	1	1	1	0	1	0	1	0
357	1	1	1	1	1	1	1	1	1
358	1	1	1	0	0	1	1	1	0
359	0	1	1	0	1	1	0	1	1
360	1	1	1	0	1	1	1	0	1
361	0	1	1	0	1	1	1	1	1
362	1	1	1	0	0	0	1	1	1
363	0	1	0	0	1	1	1	1	0
364	0	0	1	1	0	1	0	1	0
365	0	1	0	0	0	1	0	1	0
366	1	1	1	0	0	1	0	0	1
367	0	1	1	0	0	1	1	1	1
368	1	1	1	1	1	1	1	1	1
369	0	1	1	1	1	1	1	0	0
370	0	1	1	1	0	1	1	1	1
371	0	1	1	0	1	1	0	1	1
372	0	1	1	0	1	1	0	1	1
373	1	0	1	1	1	1	1	1	1
374	0	0	1	1	0	1	1	1	0
375	1	1	1	0	0	1	1	1	1
376	1	1	1	1	1	1	1	1	1
377	1	1	1	1	0	1	0	1	0
378	1	0	0	0	0	1	0	1	0
379	1	1	0	1	1	1	0	0	0
380	1	1	1	0	1	1	1	0	1
381	1	1	1	0	1	0	0	1	1
382	1	1	1	0	1	0	1	1	0
383	0	0	0	1	0	1	0	1	1
384	0	0	1	1	1	1	1	1	1
385	1	1	1	0	0	1	0	1	0
386	1	0	1	0	0	1	0	1	0
387	0	1	1	0	1	1	1	1	1
